# Supplementary material for: Wildlife Waterfowl as a Source of Pathogenic Campylobacter Strains
Source: Pathogens. 2022 Jan 18;11(2):113. doi: 10.3390/pathogens11020113 (PMC8879909; doi:10.3390/pathogens11020113)
Supplement: Supplementary file 1 [file pathogens-11-00113-s001.zip]

Archive with 1 entries (1 files):
- pathogens-1534074-supplementary.xlsx
