# Supplementary material for: Wildlife Waterfowl as a Source of Pathogenic Campylobacter Strains
Source: Pathogens. 2022 Jan 18;11(2):113. doi: 10.3390/pathogens11020113 (PMC8879909; doi:10.3390/pathogens11020113)
Supplement: Supplementary file 1 [file pathogens-11-00113-s001.zip › pathogens-1534074-supplementary.xlsx]

## Sheet: Arkusz1
Supplementary Table S1. The description of Campylobacter spp. isolates obatined from wildlife waterfowl.
isolate name	source	collection date	accesion number
PL_4_2020_mallard	mallard	2020-08-16	OL314289
PL_6_2020_mallard	mallard	2020-08-16	OL314290
PL_11_2020_mallard	mallard	2020-08-16	OL314291
PL_13_2020_mallard	mallard	2020-08-16	OL314292
PL_16_2020_mallard	mallard	2020-08-16	OL314293
PL_20_2020_mallard	mallard	2020-08-16	OL314294
PL_22_2020_mallard	mallard	2020-08-16	OL314295
PL_28_2020_mallard	mallard	2020-08-16	OL314296
PL_29_2020_mallard	mallard	2020-08-16	OL314297
PL_32_2020_mallard	mallard	2020-08-16	OL314298
PL_33_2020_mallard	mallard	2020-08-16	OL314299
PL_40_2020_mallard	mallard	2020-08-16	OL314300
PL_41_2020_mallard	mallard	2020-08-16	OL314301
PL_43_2020_mallard	mallard	2020-08-16	OL314302
PL_49_2020_mallard	mallard	2020-08-16	OL314303
PL_53_2020_mallard	mallard	2020-08-16	OL314304
PL_58_2020_mallard	mallard	2020-08-16	OL314305
PL_59_2020_mallard	mallard	2020-08-16	OL314306
PL_65_2020_mallard	mallard	2020-08-30	OL314307
PL_66_2020_mallard	mallard	2020-08-31	OL314308
PL_70_2020_greylag goose	greylag goose	2020-09-07	OL314309
PL_72_2020_greylag goose	greylag goose	2020-09-07	OL314310
PL_74_2020_greylag goose	greylag goose	2020-09-07	OL314311
PL_81_2020_white-fronted goose	white-fronted goose	2020-10-15	OL314312
PL_82_2020_white-fronted goose	white-fronted goose	2020-10-15	OL314313
PL_83_2020_white-fronted goose	white-fronted goose	2020-10-15	OL314314
PL_84_2020_white-fronted goose	white-fronted goose	2020-10-15	OL314315
PL_92_2020_white-fronted goose	white-fronted goose	2020-11-14	OL314316
PL_94_2020_bean goose	bean goose	2020-11-14	OL314317
PL_96_2020_bean goose	bean goose	2020-11-15	OL314318
